# Supplementary material for: Longitudinal assessment of motor function following the unilateral intrastriatal 6-hydroxydopamine lesion model in mice
Source: Front Behav Neurosci. 2022 Nov 24;16:982218. doi: 10.3389/fnbeh.2022.982218 (PMC9730519; doi:10.3389/fnbeh.2022.982218)
Supplement: Supplementary file 1 [file Table_1.XLSX]

## Sheet: Sheet1
Group	ID	Rotations/30 min
control	1	2
control	2	4
control	3	3
control	4	0
control	5	0
control	6	0
control	7	2
control	8	0
control	9	0
control	10	0
4ug 6-OHDA	1	102
4ug 6-OHDA	2	95
4ug 6-OHDA	3	38
4ug 6-OHDA	4	72
4ug 6-OHDA	5	64
4ug 6-OHDA	6	47
4ug 6-OHDA	7	62
4ug 6-OHDA	8	103
4ug 6-OHDA	9	66
4ug 6-OHDA	10	34
4ug 6-OHDA	11	53
8ug 6-OHDA	1	126
8ug 6-OHDA	2	100
8ug 6-OHDA	3	128
8ug 6-OHDA	4	110
8ug 6-OHDA	5	71
8ug 6-OHDA	6	84
8ug 6-OHDA	7	104
8ug 6-OHDA	8	113
8ug 6-OHDA	9	83
8ug 6-OHDA	10	148
8ug 6-OHDA	11	102
8ug 6-OHDA	12	70
